# Supplementary material for: Performance and Mechanism of Functionalized Water Hyacinth Biochar for Adsorption and Removal of Benzotriazole and Lead in Water
Source: Int J Mol Sci. 2023 May 18;24(10):8936. doi: 10.3390/ijms24108936 (PMC10219203; doi:10.3390/ijms24108936)
Supplement: Supplementary file 1 [file ijms-24-08936-s001.zip]

Archive with 1 entries (1 files):
- ijms-2372299-supplementary.pdf
